# Supplementary material for: IGF-1 Increases Collagen Deposition by Dermal Fibroblasts: Applications for Tissue Engineering
Source: Cells. 2026 Jun 2;15(11):1023. doi: 10.3390/cells15111023 (PMC13257193; doi:10.3390/cells15111023)
Supplement: Supplementary file 1 [file cells-15-01023-s001.zip]

Archive with 1 entries (1 files):
- cells-4318232-supplementary.pdf
